# Supplementary material for: Frequency of placental malaria and its associated factors in northwestern Colombia, pooled analysis 2009–2020
Source: PLoS One. 2022 May 24;17(5):e0268949. doi: 10.1371/journal.pone.0268949 (PMC9129008; doi:10.1371/journal.pone.0268949)
Supplement: S1 Data — (XLSX) [file pone.0268949.s001.xlsx]

## Sheet: S1_Minimal data set
qPCRPlacenta	GGPlacenta	BPN	Pesoalnacergr	Tallaalnacercm	Perimetrodecabezacm	GrupoEtarioMadre	Númerodegestaciones	Númerdepartos	Númerodeabortos	Numerodemortinati	Malariaenembarazoactual	Usodetoldillo	AnemiaMaterna	TrimestreEmbarazo
0	0	#NULL!	#NULL!	#NULL!	#NULL!	2	#NULL!	#NULL!	#NULL!	#NULL!	0	#NULL!	#NULL!	2
0	0	#NULL!	#NULL!	#NULL!	#NULL!	2	#NULL!	#NULL!	#NULL!	#NULL!	0	#NULL!	#NULL!	2
0	0	#NULL!	#NULL!	#NULL!	#NULL!	1	#NULL!	#NULL!	#NULL!	#NULL!	0	#NULL!	#NULL!	3
0	0	#NULL!	#NULL!	#NULL!	#NULL!	2	#NULL!	#NULL!	#NULL!	#NULL!	0	#NULL!	#NULL!	3
0	0	#NULL!	#NULL!	#NULL!	#NULL!	2	#NULL!	#NULL!	#NULL!	#NULL!	0	#NULL!	#NULL!	3
1	0	0	3300	#NULL!	#NULL!	2	#NULL!	#NULL!	#NULL!	#NULL!	0	#NULL!	#NULL!	3
2	0	0	2900	#NULL!	#NULL!	3	#NULL!	#NULL!	#NULL!	#NULL!	0	#NULL!	#NULL!	3
1	0	0	3050	#NULL!	#NULL!	1	#NULL!	#NULL!	#NULL!	#NULL!	0	#NULL!	1	3
0	0	0	3050	49	32	1	#NULL!	#NULL!	#NULL!	#NULL!	0	1	1	2
1	0	0	3500	51	34	3	#NULL!	#NULL!	#NULL!	#NULL!	0	2	1	2
0	0	0	3700	50	35	1	#NULL!	#NULL!	#NULL!	#NULL!	0	2	0	2
0	0	0	3100	49	33	3	#NULL!	#NULL!	#NULL!	#NULL!	0	2	0	2
0	0	0	2660	48	32	2	#NULL!	#NULL!	#NULL!	#NULL!	0	2	0	3
1	0	0	2900	#NULL!	#NULL!	2	#NULL!	#NULL!	#NULL!	#NULL!	0	#NULL!	0	3
0	0	0	2860	51	36	1	#NULL!	#NULL!	#NULL!	#NULL!	0	2	0	2
0	0	0	3000	51	34	2	#NULL!	#NULL!	#NULL!	#NULL!	0	#NULL!	#NULL!	3
0	0	0	3040	50	34	1	#NULL!	#NULL!	#NULL!	#NULL!	0	2	#NULL!	3
0	0	1	2440	47	34	2	#NULL!	#NULL!	#NULL!	#NULL!	1	2	#NULL!	3
0	0	0	2800	49	31	1	1	1	1	0	1	2	#NULL!	3
0	0	0	2700	49	32	1	1	1	1	0	1	2	0	2
0	0	0	2840	50	34	1	1	0	0	0	0	2	#NULL!	1
0	0	0	3000	50	36	1	1	0	0	0	0	2	#NULL!	2
0	0	#NULL!	#NULL!	#NULL!	#NULL!	3	1	0	0	0	1	2	#NULL!	3
0	0	0	2600	49	33	3	1	0	0	0	0	1	1	2
0	0	0	3500	52	33	1	1	0	0	0	0	1	1	3
0	0	0	3700	49	32	1	1	0	0	0	0	1	1	2
0	0	0	3460	48	34	3	1	0	0	0	0	2	1	2
0	0	0	4000	53	34	2	1	0	0	0	0	2	1	1
0	0	0	2950	50	33	1	1	0	0	0	0	2	1	2
0	0	1	2500	49	31	1	1	0	0	0	0	1	1	3
0	0	0	3320	49	34	1	1	0	0	0	0	2	1	2
0	0	0	2960	49	34	3	1	0	0	0	0	2	1	3
3	0	0	3300	50	34	1	1	0	0	0	0	1	0	2
0	0	0	2830	46	33	2	1	0	0	0	0	1	0	2
0	0	0	3480	50	34	2	1	0	0	0	0	2	0	2
0	0	0	3080	50	34	1	1	0	0	0	0	2	0	2
0	0	0	3680	57	36	1	1	0	0	0	0	2	0	3
0	0	0	3140	50	35	1	1	0	0	0	0	2	0	2
0	0	0	3750	53	35	3	1	0	0	0	0	1	0	2
0	0	0	2900	44	31	2	1	0	0	0	0	2	0	3
0	0	0	2550	46	31	1	1	0	0	0	0	2	0	3
0	0	0	3200	51	35	2	1	0	0	0	0	2	0	2
0	0	0	3400	52	33	2	1	0	0	0	0	2	0	2
0	0	1	2420	47	35	1	1	0	0	0	0	1	0	2
0	0	0	3800	53	35	2	1	0	0	0	0	1	0	2
0	0	0	3430	50	35	2	1	0	0	0	0	2	0	2
0	0	0	3500	52	34	2	1	0	0	0	0	1	0	1
0	0	0	3590	52	36	2	1	0	0	0	0	2	0	2
0	0	0	2900	54	36	1	1	0	0	0	0	1	0	3
0	0	0	2600	43	32	1	1	0	0	0	0	1	0	3
0	0	0	3300	51	33	1	1	0	0	0	0	1	0	3
1	0	1	2370	49	32	2	1	0	0	0	0	1	0	2
0	0	0	3100	50	33	1	1	0	0	0	0	1	0	2
0	0	0	3950	53	35	1	1	0	0	0	0	2	0	2
0	0	0	3000	48	33	1	1	0	0	0	0	#NULL!	0	1
0	0	#NULL!	#NULL!	#NULL!	#NULL!	2	1	0	0	0	0	1	0	2
0	0	0	3800	52	35	2	1	0	0	0	0	2	0	2
0	0	#NULL!	#NULL!	#NULL!	#NULL!	1	1	0	0	0	0	1	0	3
0	0	0	3200	49	34	2	1	0	0	0	0	2	0	2
0	0	0	3330	52	35	1	1	0	0	0	0	1	0	2
0	0	0	3800	51	36	1	1	0	0	0	0	2	0	2
0	0	0	3650	50	34	1	1	0	0	0	0	1	0	2
0	0	0	3700	52	34	3	1	0	0	0	0	#NULL!	0	2
0	0	#NULL!	#NULL!	#NULL!	#NULL!	1	1	0	0	0	0	2	0	2
0	0	0	3500	51	34	2	1	0	0	0	1	1	0	3
1	0	0	3800	50	34	1	1	0	0	0	0	2	0	3
0	0	0	3580	51	36	1	1	0	0	0	0	2	0	3
0	0	0	3800	52	37	1	1	0	0	0	0	1	0	2
0	0	0	3300	47	37	1	1	0	0	0	0	2	0	2
0	0	0	3200	50	35	1	1	0	0	0	0	2	0	3
0	0	0	3280	51	34	3	1	0	0	0	0	2	0	2
0	0	0	3830	52	36	1	1	0	0	0	0	1	0	3
0	0	#NULL!	#NULL!	#NULL!	#NULL!	1	1	0	0	0	0	1	#NULL!	3
0	0	0	3450	51	34	2	1	0	0	0	1	1	#NULL!	2
0	0	0	3000	50	34	2	1	0	0	0	1	1	#NULL!	3
0	0	0	3000	50	34	2	1	0	0	0	1	1	#NULL!	3
2	0	0	3300	54	33.5	1	1	0	0	0	1	1	#NULL!	3
0	0	0	3500	51	34	2	1	0	0	0	1	1	#NULL!	3
0	0	0	2550	46	31	1	1	0	0	0	0	2	#NULL!	3
0	0	0	3935	55	36	1	1	0	0	0	0	2	#NULL!	3
0	0	0	3280	52	34	1	1	0	0	0	0	2	#NULL!	3
0	0	0	2810	50	35	1	1	0	0	0	0	2	1	3
0	0	0	2980	50	34	1	1	0	0	0	1	1	1	2
0	0	0	3020	50	34	1	1	0	0	0	0	2	1	3
0	0	#NULL!	#NULL!	#NULL!	#NULL!	1	1	0	0	0	0	2	1	2
0	0	0	2920	50	34	1	1	0	0	0	0	1	0	3
0	0	0	3013	50	34	1	1	0	0	0	1	1	0	3
0	0	0	3100	50	34	3	1	0	0	0	0	2	0	1
0	0	0	2810	47	34	1	1	0	0	0	0	2	0	2
0	0	#NULL!	#NULL!	#NULL!	#NULL!	2	1	1	0	0	0	#NULL!	#NULL!	3
0	0	0	2700	49	31	1	1	1	0	0	0	1	#NULL!	3
0	0	0	3160	49	33	1	1	1	0	0	0	1	#NULL!	3
0	0	0	3300	50	33	2	1	1	0	0	0	1	#NULL!	3
0	0	0	3350	49	34	2	1	1	0	0	0	1	#NULL!	3
0	0	0	3150	50	34	3	1	1	0	0	0	1	#NULL!	3
0	0	1	2460	46	33	1	1	1	0	0	0	1	#NULL!	3
0	0	1	2200	48	32	1	1	1	0	0	0	1	#NULL!	3
0	0	0	3400	50	35	1	1	1	0	0	0	1	#NULL!	3
0	0	0	3100	49	34	2	1	1	0	0	0	1	#NULL!	3
2	0	#NULL!	#NULL!	#NULL!	#NULL!	1	1	1	0	0	0	1	#NULL!	3
0	0	0	3700	52	34	1	1	1	0	0	0	1	#NULL!	3
0	0	#NULL!	#NULL!	#NULL!	#NULL!	2	1	1	0	0	0	1	#NULL!	3
1	0	0	3070	50	34	2	1	1	0	0	0	1	#NULL!	3
0	0	0	3260	50	34	2	1	1	0	0	0	1	#NULL!	3
1	0	0	2730	55	34	2	1	1	0	0	0	1	#NULL!	3
0	0	#NULL!	#NULL!	#NULL!	#NULL!	2	1	1	0	0	0	1	#NULL!	3
2	0	0	2600	50	36	2	1	1	0	0	0	1	#NULL!	3
0	0	0	2650	49	33	1	1	1	0	0	1	1	#NULL!	3
0	0	0	3100	33	36	3	1	1	0	0	1	1	#NULL!	3
0	0	#NULL!	#NULL!	#NULL!	#NULL!	2	1	1	0	0	1	1	#NULL!	3
2	0	0	3100	50	34	2	1	1	0	0	1	1	#NULL!	3
0	0	0	3000	33	31	2	1	1	0	0	1	1	#NULL!	3
2	0	0	3300	54	33	1	1	1	0	0	1	1	#NULL!	3
0	0	#NULL!	#NULL!	#NULL!	#NULL!	1	1	1	0	0	1	1	#NULL!	3
0	0	0	3200	50	32	2	1	1	0	0	1	1	#NULL!	3
0	0	0	2600	47	30.5	3	1	1	0	0	1	1	#NULL!	3
0	0	0	4400	54	37	3	1	1	0	0	1	1	#NULL!	3
0	0	0	2600	48	31	1	1	1	0	0	0	1	#NULL!	3
0	0	0	3260	51	32	2	1	1	0	0	0	2	#NULL!	3
0	0	0	3100	50	33.5	3	1	1	0	0	0	2	#NULL!	3
0	0	0	3000	49	33	1	1	1	0	0	0	2	#NULL!	3
2	0	0	3000	49	32	2	1	1	0	0	1	2	#NULL!	3
2	0	0	3000	49	32	2	1	1	0	0	1	2	#NULL!	3
0	0	0	3300	49	36	2	1	1	0	0	1	2	#NULL!	3
1	0	0	2890	50	34	2	1	1	0	0	0	1	1	2
0	0	0	3310	55	34	2	1	1	0	0	0	2	1	2
2	0	0	2850	48	33	1	1	1	0	0	0	2	1	3
0	0	0	3260	51	35	1	1	1	0	0	0	2	1	3
0	0	0	3340	51	25	1	1	1	0	0	0	1	0	2
0	0	0	2740	47	31	1	1	1	0	0	0	1	0	3
0	0	1	2015	47	30	1	1	1	0	0	0	1	0	3
0	0	0	3110	50	34	3	1	1	0	0	0	2	0	3
0	0	0	2980	48	31	1	1	1	0	0	0	1	0	3
0	0	0	2940	50	34	1	1	1	0	0	0	2	0	3
0	0	0	2810	49	33	1	1	1	0	0	0	1	0	2
0	0	0	2890	51	33	1	1	1	0	0	0	1	0	3
0	0	0	3145	49	33	1	1	1	0	0	0	2	0	3
1	0	0	3000	#NULL!	#NULL!	2	1	0	#NULL!	#NULL!	0	#NULL!	#NULL!	3
1	1	1	2350	#NULL!	#NULL!	1	1	0	#NULL!	#NULL!	1	#NULL!	1	3
2	0	0	3000	#NULL!	#NULL!	1	1	0	#NULL!	#NULL!	0	#NULL!	1	3
2	0	1	2500	#NULL!	#NULL!	1	1	0	#NULL!	#NULL!	0	#NULL!	1	3
2	0	#NULL!	#NULL!	#NULL!	#NULL!	1	1	0	#NULL!	#NULL!	0	#NULL!	1	3
2	0	0	2580	#NULL!	#NULL!	1	1	0	#NULL!	#NULL!	0	#NULL!	1	3
1	1	0	2600	#NULL!	#NULL!	1	1	0	#NULL!	#NULL!	1	#NULL!	1	3
1	0	0	2600	#NULL!	#NULL!	1	1	0	#NULL!	#NULL!	0	#NULL!	1	3
1	0	0	2900	#NULL!	#NULL!	1	1	0	#NULL!	#NULL!	1	#NULL!	1	3
2	0	1	1850	#NULL!	#NULL!	2	1	0	#NULL!	#NULL!	1	#NULL!	1	3
2	0	0	3500	#NULL!	#NULL!	2	1	0	#NULL!	#NULL!	0	#NULL!	1	3
0	0	0	2990	#NULL!	#NULL!	1	1	0	#NULL!	#NULL!	1	#NULL!	1	3
0	0	0	3500	#NULL!	#NULL!	2	1	0	#NULL!	#NULL!	0	#NULL!	1	3
3	0	0	3200	#NULL!	#NULL!	1	1	0	#NULL!	#NULL!	0	#NULL!	1	3
1	0	0	3300	#NULL!	#NULL!	1	1	0	#NULL!	#NULL!	0	#NULL!	1	3
0	0	0	2900	#NULL!	#NULL!	1	1	0	#NULL!	#NULL!	0	#NULL!	0	3
1	0	0	2687	#NULL!	#NULL!	2	1	0	#NULL!	#NULL!	0	#NULL!	0	3
0	0	0	2800	#NULL!	#NULL!	3	1	0	#NULL!	#NULL!	0	#NULL!	0	3
1	0	0	3000	#NULL!	#NULL!	1	1	0	#NULL!	#NULL!	1	#NULL!	0	3
1	0	0	3000	#NULL!	#NULL!	1	1	0	#NULL!	#NULL!	1	#NULL!	0	3
0	0	0	3300	#NULL!	#NULL!	1	1	0	#NULL!	#NULL!	1	#NULL!	0	3
0	0	0	3000	#NULL!	#NULL!	2	1	0	#NULL!	#NULL!	0	#NULL!	0	3
0	0	0	3100	#NULL!	#NULL!	2	1	0	#NULL!	#NULL!	0	#NULL!	0	3
0	0	0	2650	#NULL!	#NULL!	2	1	0	#NULL!	#NULL!	0	#NULL!	0	3
2	0	0	2900	#NULL!	#NULL!	1	1	0	#NULL!	#NULL!	0	#NULL!	0	3
0	0	0	3000	#NULL!	#NULL!	1	1	0	#NULL!	#NULL!	0	#NULL!	0	3
0	0	0	3300	#NULL!	#NULL!	1	1	0	#NULL!	#NULL!	1	#NULL!	0	3
2	0	0	3000	#NULL!	#NULL!	1	1	0	#NULL!	#NULL!	1	#NULL!	0	3
0	0	0	3100	#NULL!	#NULL!	1	1	0	#NULL!	#NULL!	1	#NULL!	0	3
0	0	0	3100	#NULL!	#NULL!	1	1	0	#NULL!	#NULL!	1	#NULL!	0	3
3	0	0	3200	#NULL!	#NULL!	1	1	0	#NULL!	#NULL!	0	#NULL!	0	3
0	0	0	3100	#NULL!	#NULL!	2	1	0	#NULL!	#NULL!	0	#NULL!	0	3
0	0	0	2960	#NULL!	#NULL!	1	1	0	#NULL!	#NULL!	1	#NULL!	0	3
2	0	0	3000	#NULL!	#NULL!	1	1	0	#NULL!	#NULL!	1	#NULL!	0	3
0	0	0	2900	#NULL!	#NULL!	1	1	0	#NULL!	#NULL!	0	#NULL!	0	3
2	0	0	3500	#NULL!	#NULL!	1	1	0	#NULL!	#NULL!	1	#NULL!	0	3
0	0	0	3100	#NULL!	#NULL!	2	1	0	#NULL!	#NULL!	0	#NULL!	0	3
0	0	0	3500	#NULL!	#NULL!	1	1	0	#NULL!	#NULL!	0	#NULL!	0	3
0	0	0	3000	#NULL!	#NULL!	1	1	0	#NULL!	#NULL!	0	#NULL!	0	3
0	0	0	3600	#NULL!	#NULL!	2	1	0	#NULL!	#NULL!	0	#NULL!	0	3
0	0	0	3000	#NULL!	#NULL!	2	1	0	#NULL!	#NULL!	0	#NULL!	0	3
1	0	0	2900	#NULL!	#NULL!	2	1	0	#NULL!	#NULL!	0	#NULL!	0	3
0	0	0	3000	#NULL!	#NULL!	1	1	0	#NULL!	#NULL!	0	#NULL!	0	3
1	0	0	3400	#NULL!	#NULL!	1	1	0	#NULL!	#NULL!	1	#NULL!	0	3
1	0	0	3100	#NULL!	#NULL!	1	1	0	#NULL!	#NULL!	1	#NULL!	0	3
2	0	0	2980	#NULL!	#NULL!	1	1	0	#NULL!	#NULL!	0	#NULL!	0	3
0	0	0	3400	#NULL!	#NULL!	1	1	0	#NULL!	#NULL!	0	#NULL!	0	3
0	0	0	3050	#NULL!	#NULL!	1	1	0	#NULL!	#NULL!	0	#NULL!	0	3
3	2	0	2800	#NULL!	#NULL!	2	1	0	#NULL!	#NULL!	1	#NULL!	0	3
0	0	0	3300	#NULL!	#NULL!	1	1	0	#NULL!	#NULL!	1	#NULL!	0	3
1	0	0	2650	#NULL!	#NULL!	2	1	0	#NULL!	#NULL!	1	#NULL!	0	3
0	0	0	3500	#NULL!	#NULL!	1	1	0	#NULL!	#NULL!	0	#NULL!	0	3
2	0	0	2560	#NULL!	#NULL!	1	1	0	#NULL!	#NULL!	0	#NULL!	0	3
0	0	0	3100	#NULL!	#NULL!	1	1	0	#NULL!	#NULL!	1	#NULL!	0	3
0	0	0	2900	#NULL!	#NULL!	2	1	0	#NULL!	#NULL!	0	#NULL!	0	3
0	0	0	2700	#NULL!	#NULL!	1	1	0	#NULL!	#NULL!	0	#NULL!	0	3
3	2	0	2800	#NULL!	#NULL!	2	1	0	#NULL!	#NULL!	1	#NULL!	0	3
3	2	0	2800	#NULL!	#NULL!	2	1	0	#NULL!	#NULL!	1	#NULL!	0	3
2	0	1	2300	#NULL!	#NULL!	3	1	0	#NULL!	#NULL!	1	#NULL!	0	3
1	0	0	3400	#NULL!	#NULL!	2	1	0	#NULL!	#NULL!	1	#NULL!	0	3
0	0	0	2700	#NULL!	#NULL!	2	1	0	#NULL!	#NULL!	0	#NULL!	0	3
0	0	0	3000	#NULL!	#NULL!	1	1	0	#NULL!	#NULL!	0	#NULL!	0	3
0	0	0	3200	54	34	3	2	0	1	0	0	2	0	1
0	0	0	3600	51	36	2	2	0	1	0	0	2	0	1
2	0	#NULL!	#NULL!	#NULL!	#NULL!	2	2	0	1	0	1	1	#NULL!	3
0	0	0	3250	50	32	1	2	0	1	0	1	2	#NULL!	1
0	0	0	2840	49	34	2	2	0	1	0	0	1	0	2
0	0	0	3880	50	34	2	2	0	1	0	0	2	0	2
0	0	0	3100	49	33.5	2	2	1	1	1	0	2	#NULL!	3
0	0	0	2700	47	33	2	2	1	1	0	0	1	0	2
0	0	0	3400	50	34	2	2	1	1	0	0	1	#NULL!	3
0	0	0	3640	50	34	2	2	1	1	0	1	2	#NULL!	3
0	0	0	3020	50	34	1	2	1	1	0	0	1	0	3
0	0	0	2900	49	34	2	2	0	0	1	0	1	0	3
0	0	0	2810	50	36	1	2	1	0	0	0	2	#NULL!	3
0	0	0	4000	52	38	2	2	1	0	0	1	2	1	2
0	0	0	4000	57	35	3	2	1	0	0	0	2	1	3
0	0	0	3210	49	35	1	2	1	0	0	0	1	1	3
0	0	0	3200	50	33	3	2	1	0	0	1	2	1	1
0	0	0	3420	50	36	3	2	1	0	0	0	1	1	2
2	0	0	3600	52	34	2	2	1	0	0	0	1	1	2
0	0	0	3320	50	34	2	2	1	0	0	0	2	1	2
0	0	0	3300	50	34	2	2	1	0	0	0	2	1	2
0	0	0	3000	51	34	3	2	1	0	0	0	2	1	2
0	0	0	3500	52	34	1	2	1	0	0	0	1	1	3
0	0	0	3800	52	35	2	2	1	0	0	0	1	1	2
0	0	0	3600	55	33	2	2	1	0	0	0	1	1	2
0	0	0	2970	50	35	2	2	1	0	0	0	1	0	2
0	0	0	2850	52	33	3	2	1	0	0	0	2	0	2
0	0	0	3800	52	34	2	2	1	0	0	0	#NULL!	0	2
0	0	0	3400	52	33	3	2	1	0	0	0	1	0	1
0	0	0	2680	46	33	2	2	1	0	0	0	2	0	2
0	0	0	3300	50	34	2	2	1	0	0	0	2	0	3
0	0	0	4000	56	35	3	2	1	0	0	0	1	0	3
0	0	0	3400	53	36	3	2	1	0	0	0	1	0	2
0	0	0	3300	49	37	1	2	1	0	0	0	1	0	3
0	0	0	3840	52	35	2	2	1	0	0	0	2	0	2
0	0	0	3400	50	34	2	2	1	0	0	0	1	0	2
0	0	1	2500	48	33	2	2	1	0	0	0	1	0	2
0	0	0	3270	50	36	2	2	1	0	0	0	2	0	1
0	0	0	3350	50	36	2	2	1	0	0	0	1	0	2
0	0	0	2600	48	32	1	2	1	0	0	0	1	0	2
0	0	0	3600	52	35	3	2	1	0	0	0	1	0	2
0	0	0	3700	51	35	2	2	1	0	0	0	2	0	2
0	0	0	2830	48	34	3	2	1	0	0	0	1	0	1
0	0	0	3900	49	35	2	2	1	0	0	0	1	0	2
0	0	0	3600	53	36	1	2	1	0	0	0	2	0	2
0	0	1	2480	50	32	2	2	1	0	0	0	2	0	3
0	0	0	2920	48	34	3	2	1	0	0	0	2	0	2
0	0	0	2900	49	34	1	2	1	0	0	0	1	0	3
2	0	0	3400	50	36	1	2	1	0	0	1	2	#NULL!	2
2	0	0	3500	50	34	2	2	1	0	0	1	1	1	3
1	0	0	3680	51	34	2	2	1	0	0	1	1	1	2
0	0	0	2900	49	36	2	2	1	0	0	0	2	0	2
0	0	0	2975	48	44	2	2	1	0	0	0	1	0	2
0	0	0	3200	50	34	2	2	1	0	0	0	1	0	2
0	0	0	3320	51	34	2	2	1	0	0	0	2	0	3
0	0	0	3000	48	34	3	2	2	0	0	0	#NULL!	#NULL!	3
0	0	0	2700	49	32	1	2	2	0	0	0	1	#NULL!	3
0	0	0	3700	48	31	2	2	2	0	0	0	1	#NULL!	3
0	0	1	2080	47	34	1	2	2	0	0	0	1	#NULL!	3
0	0	#NULL!	#NULL!	#NULL!	#NULL!	1	2	2	0	0	0	1	#NULL!	3
0	0	0	2540	48	34	1	2	2	0	0	0	1	#NULL!	3
0	0	0	3140	50	34	3	2	2	0	0	0	1	#NULL!	3
0	0	0	2660	47	33	2	2	2	0	0	0	1	#NULL!	3
0	0	0	3930	52	33	3	2	2	0	0	0	1	#NULL!	3
0	0	#NULL!	#NULL!	#NULL!	#NULL!	1	2	2	0	0	0	1	#NULL!	3
2	0	0	3100	50	34	1	2	2	0	0	0	1	#NULL!	3
0	0	0	3350	52	34	1	2	2	0	0	0	1	#NULL!	3
0	0	#NULL!	#NULL!	#NULL!	#NULL!	2	2	2	0	0	0	1	#NULL!	3
0	0	#NULL!	#NULL!	#NULL!	#NULL!	2	2	2	0	0	0	1	#NULL!	3
0	0	0	3260	50	34	2	2	2	0	0	0	1	#NULL!	3
0	0	0	3600	50	33	2	2	2	0	0	0	1	#NULL!	3
0	0	0	3620	54	32	2	2	2	0	0	0	1	#NULL!	3
0	0	0	4300	52	34	2	2	2	0	0	0	1	#NULL!	3
0	0	0	3400	50	34	2	2	2	0	0	0	1	#NULL!	3
0	0	0	3480	50	35	2	2	2	0	0	0	1	#NULL!	3
0	0	0	3750	50	34	2	2	2	0	0	0	1	#NULL!	3
0	0	0	3500	50	35	3	2	2	0	0	0	1	#NULL!	3
0	0	0	2850	51	32	3	2	2	0	0	0	1	#NULL!	3
0	0	0	3590	52	34	1	2	2	0	0	0	1	#NULL!	3
0	0	0	2560	51	34	2	2	2	0	0	1	1	#NULL!	3
0	0	0	3070	50	34	2	2	2	0	0	1	1	#NULL!	3
0	0	0	3800	53	34	1	2	2	0	0	1	1	#NULL!	3
0	0	#NULL!	#NULL!	#NULL!	#NULL!	1	2	2	0	0	1	1	#NULL!	3
0	0	0	3600	52	34	3	2	2	0	0	1	1	#NULL!	3
0	0	1	1100	37	26	3	2	2	0	0	1	1	#NULL!	3
0	0	0	5300	56	37	2	2	2	0	0	0	2	#NULL!	3
0	0	0	3160	43	34	3	2	2	0	0	0	2	#NULL!	3
0	0	0	3320	51	35	2	2	2	0	0	0	2	#NULL!	3
0	0	0	2750	51	32	3	2	2	0	0	1	2	#NULL!	3
0	0	0	3500	55	37	3	2	2	0	0	0	2	#NULL!	3
0	0	0	3190	52	36	2	2	2	0	0	0	2	1	3
0	0	0	3620	52	34	1	2	2	0	0	0	1	1	2
0	0	0	3225	52	35	1	2	2	0	0	0	1	1	3
0	0	1	2400	46	32	1	2	2	0	0	1	2	1	3
0	0	0	3148	53	34	3	2	2	0	0	0	1	1	3
0	0	0	3390	50	34	2	2	2	0	0	0	1	0	2
2	0	0	3100	#NULL!	#NULL!	1	2	#NULL!	#NULL!	#NULL!	1	#NULL!	#NULL!	3
2	0	0	2800	#NULL!	#NULL!	1	2	#NULL!	#NULL!	#NULL!	1	#NULL!	1	3
1	0	0	2950	#NULL!	#NULL!	2	2	#NULL!	#NULL!	#NULL!	1	#NULL!	1	3
1	0	#NULL!	#NULL!	#NULL!	#NULL!	1	2	#NULL!	#NULL!	#NULL!	1	#NULL!	1	3
2	0	0	2650	#NULL!	#NULL!	2	2	#NULL!	#NULL!	#NULL!	0	#NULL!	1	3
0	0	1	2300	#NULL!	#NULL!	2	2	#NULL!	#NULL!	#NULL!	0	#NULL!	1	2
2	0	0	3000	#NULL!	#NULL!	2	2	#NULL!	#NULL!	#NULL!	0	#NULL!	1	3
2	0	0	3800	#NULL!	#NULL!	3	2	#NULL!	#NULL!	#NULL!	0	#NULL!	1	3
0	0	0	3200	#NULL!	#NULL!	2	2	#NULL!	#NULL!	#NULL!	1	#NULL!	1	3
0	0	0	2900	#NULL!	#NULL!	2	2	#NULL!	#NULL!	#NULL!	1	#NULL!	1	3
1	0	0	3050	#NULL!	#NULL!	2	2	#NULL!	#NULL!	#NULL!	1	#NULL!	1	3
2	0	0	2900	#NULL!	#NULL!	2	2	#NULL!	#NULL!	#NULL!	1	#NULL!	1	3
2	0	0	2900	#NULL!	#NULL!	2	2	#NULL!	#NULL!	#NULL!	1	#NULL!	1	3
2	0	1	2500	#NULL!	#NULL!	3	2	#NULL!	#NULL!	#NULL!	0	#NULL!	1	3
2	0	1	2500	#NULL!	#NULL!	1	2	#NULL!	#NULL!	#NULL!	0	#NULL!	1	3
2	0	0	2600	#NULL!	#NULL!	2	2	#NULL!	#NULL!	#NULL!	0	#NULL!	1	3
2	2	0	3650	#NULL!	#NULL!	3	2	#NULL!	#NULL!	#NULL!	1	#NULL!	1	3
1	0	0	3300	#NULL!	#NULL!	2	2	#NULL!	#NULL!	#NULL!	0	#NULL!	1	3
1	0	0	2600	#NULL!	#NULL!	1	2	#NULL!	#NULL!	#NULL!	0	#NULL!	1	3
1	0	0	3400	#NULL!	#NULL!	1	2	#NULL!	#NULL!	#NULL!	0	#NULL!	0	3
0	0	0	2900	#NULL!	#NULL!	2	2	#NULL!	#NULL!	#NULL!	0	#NULL!	0	3
0	0	0	2850	#NULL!	#NULL!	3	2	#NULL!	#NULL!	#NULL!	0	#NULL!	0	3
0	0	0	3000	#NULL!	#NULL!	2	2	#NULL!	#NULL!	#NULL!	0	#NULL!	0	3
0	0	0	2800	#NULL!	#NULL!	2	2	#NULL!	#NULL!	#NULL!	0	#NULL!	0	3
3	2	0	3250	#NULL!	#NULL!	1	2	#NULL!	#NULL!	#NULL!	1	#NULL!	0	3
3	0	0	3100	#NULL!	#NULL!	1	2	#NULL!	#NULL!	#NULL!	1	#NULL!	0	3
3	0	0	3100	#NULL!	#NULL!	1	2	#NULL!	#NULL!	#NULL!	1	#NULL!	0	3
0	0	0	3900	#NULL!	#NULL!	2	2	#NULL!	#NULL!	#NULL!	0	#NULL!	0	3
0	0	0	2800	#NULL!	#NULL!	2	2	#NULL!	#NULL!	#NULL!	0	#NULL!	0	3
0	0	0	3110	#NULL!	#NULL!	2	2	#NULL!	#NULL!	#NULL!	0	#NULL!	0	3
2	0	0	3000	#NULL!	#NULL!	3	2	#NULL!	#NULL!	#NULL!	0	#NULL!	0	3
2	0	0	2600	#NULL!	#NULL!	3	2	#NULL!	#NULL!	#NULL!	0	#NULL!	0	3
1	0	0	3300	#NULL!	#NULL!	3	2	#NULL!	#NULL!	#NULL!	0	#NULL!	0	3
1	0	0	3300	#NULL!	#NULL!	1	2	#NULL!	#NULL!	#NULL!	0	#NULL!	0	3
0	0	0	3100	#NULL!	#NULL!	2	2	#NULL!	#NULL!	#NULL!	0	#NULL!	0	3
2	0	0	3100	#NULL!	#NULL!	1	2	#NULL!	#NULL!	#NULL!	1	#NULL!	0	3
1	0	0	3300	#NULL!	#NULL!	1	2	#NULL!	#NULL!	#NULL!	0	#NULL!	0	3
0	0	0	2600	#NULL!	#NULL!	1	2	#NULL!	#NULL!	#NULL!	0	#NULL!	0	3
2	0	0	2900	#NULL!	#NULL!	3	2	#NULL!	#NULL!	#NULL!	1	#NULL!	0	3
3	0	0	2670	#NULL!	#NULL!	2	2	#NULL!	#NULL!	#NULL!	0	#NULL!	0	3
0	0	0	2800	#NULL!	#NULL!	1	2	#NULL!	#NULL!	#NULL!	0	#NULL!	0	3
0	0	0	3000	#NULL!	#NULL!	1	2	#NULL!	#NULL!	#NULL!	0	#NULL!	0	3
0	0	0	3000	50	32	3	2	2	#NULL!	#NULL!	0	1	#NULL!	3
0	0	0	3600	54	37	2	3	1	1	0	0	2	#NULL!	1
0	0	0	3750	50	35	3	3	1	1	0	0	2	1	2
0	0	0	3550	49	34	1	3	1	1	0	0	2	1	2
0	0	0	3000	54	34	1	3	1	1	0	0	1	1	2
3	0	0	2900	30	32	3	3	1	1	0	0	1	0	2
0	0	0	3400	52	34	1	3	1	1	0	0	1	0	2
0	0	0	4760	53	38	1	3	1	1	0	0	2	0	3
2	0	0	3000	50	34	2	3	1	1	0	1	2	0	3
0	0	0	3420	53	35	3	3	1	1	#NULL!	0	2	0	1
0	0	0	3400	50	33	3	3	2	1	0	0	2	#NULL!	3
0	0	0	3565	52	35	3	3	2	1	0	0	1	1	3
0	0	0	3020	51	33	3	3	2	1	0	1	1	0	3
0	0	0	3500	52	33	2	3	2	1	0	0	2	0	3
0	0	0	3000	50	37	3	3	2	0	0	0	1	#NULL!	2
0	0	0	3250	50	34	1	3	2	0	0	0	1	#NULL!	2
0	0	0	3200	50	33	2	3	2	0	0	0	1	1	3
3	0	0	3400	53	33	2	3	2	0	0	0	2	1	3
0	0	0	3600	52	34	3	3	2	0	0	0	2	1	2
0	0	0	3000	50	34	1	3	2	0	0	1	2	1	2
0	0	0	3000	47	33	2	3	2	0	0	0	1	0	2
0	0	0	2830	50	34	2	3	2	0	0	0	1	0	1
0	0	0	3700	52	34	3	3	2	0	0	0	1	0	2
0	0	0	3160	50	36	2	3	2	0	0	0	2	0	3
2	0	0	2580	48	34	3	3	2	0	0	1	1	0	1
0	0	1	2200	49	30	2	3	2	0	0	0	2	0	2
0	0	0	4600	53	36	2	3	2	0	0	0	1	0	2
0	0	0	3340	50	35	3	3	2	0	0	0	2	0	2
0	0	0	2900	50	34	3	3	2	0	0	1	1	#NULL!	3
0	0	0	3330	50	35	2	3	2	0	0	1	2	#NULL!	3
0	0	0	3330	50	#NULL!	2	3	2	0	0	1	2	#NULL!	3
3	0	0	3600	51	32	1	3	2	0	0	1	2	#NULL!	3
0	0	0	4540	53	34	3	3	2	0	0	1	1	0	2
0	0	0	2800	50	34	3	3	2	0	0	0	1	0	3
0	0	0	2950	49	34	2	3	2	0	0	1	1	0	3
0	0	0	3660	54	34	3	3	2	0	0	0	1	0	3
0	0	0	3270	50	33	2	3	2	0	0	0	1	0	3
0	0	0	2910	50	34	2	3	2	0	0	0	1	0	2
2	2	0	2970	47	32	3	3	2	0	0	1	1	0	1
0	0	0	3220	52	35	3	3	3	0	0	0	1	#NULL!	3
0	0	1	2500	47	31	2	3	3	0	0	0	1	#NULL!	3
0	0	0	3760	51	35	3	3	3	0	0	0	1	#NULL!	3
0	0	0	3350	50	39	2	3	3	0	0	0	1	#NULL!	3
0	0	0	3380	50	34	2	3	3	0	0	0	1	#NULL!	3
0	0	#NULL!	#NULL!	#NULL!	#NULL!	2	3	3	0	0	0	1	#NULL!	3
0	0	0	3700	50	34	2	3	3	0	0	0	1	#NULL!	3
0	0	0	3700	53	34	2	3	3	0	0	0	1	#NULL!	3
0	0	0	2720	47	34	3	3	3	0	0	0	1	#NULL!	3
0	0	0	3380	49	33	3	3	3	0	0	0	1	#NULL!	3
0	0	0	3500	53	32	3	3	3	0	0	0	1	#NULL!	3
0	0	0	2900	40	33	3	3	3	0	0	0	1	#NULL!	3
0	0	#NULL!	#NULL!	#NULL!	#NULL!	3	3	3	0	0	0	1	#NULL!	3
0	0	0	2750	50	32	3	3	3	0	0	0	1	#NULL!	3
0	0	0	3800	52	35	3	3	3	0	0	0	1	#NULL!	3
2	0	#NULL!	#NULL!	#NULL!	#NULL!	3	3	3	0	0	1	1	#NULL!	3
0	0	0	3800	52	32	3	3	3	0	0	1	1	#NULL!	3
0	0	0	3800	52	32	3	3	3	0	0	1	1	#NULL!	3
0	0	0	3049	48	31	2	3	3	0	0	0	1	#NULL!	3
0	0	0	3420	52	36	3	3	3	0	0	0	2	#NULL!	3
0	0	#NULL!	#NULL!	#NULL!	#NULL!	2	3	3	0	0	0	2	#NULL!	3
0	0	0	3400	50	34	3	3	3	0	0	0	2	#NULL!	3
0	0	0	3000	50	34	3	3	3	0	0	1	2	#NULL!	2
0	0	0	3020	50	34	2	3	3	0	0	0	2	0	3
3	0	0	3600	#NULL!	#NULL!	2	3	#NULL!	#NULL!	#NULL!	1	#NULL!	#NULL!	3
3	0	0	3600	#NULL!	#NULL!	2	3	#NULL!	#NULL!	#NULL!	1	#NULL!	#NULL!	3
1	0	0	2700	#NULL!	#NULL!	1	3	#NULL!	#NULL!	#NULL!	0	#NULL!	1	3
2	0	0	3200	#NULL!	#NULL!	3	3	#NULL!	#NULL!	#NULL!	0	#NULL!	1	3
1	0	0	3500	#NULL!	#NULL!	2	3	#NULL!	#NULL!	#NULL!	0	#NULL!	1	3
2	0	0	3300	#NULL!	#NULL!	2	3	#NULL!	#NULL!	#NULL!	0	#NULL!	1	3
1	0	0	3200	#NULL!	#NULL!	2	3	#NULL!	#NULL!	#NULL!	0	#NULL!	1	3
1	0	0	3000	#NULL!	#NULL!	3	3	#NULL!	#NULL!	#NULL!	0	#NULL!	1	3
2	0	0	2600	#NULL!	#NULL!	2	3	#NULL!	#NULL!	#NULL!	0	#NULL!	1	3
0	0	0	3400	#NULL!	#NULL!	2	3	#NULL!	#NULL!	#NULL!	0	#NULL!	1	3
2	0	0	2900	#NULL!	#NULL!	2	3	#NULL!	#NULL!	#NULL!	1	#NULL!	1	3
2	2	0	3400	#NULL!	#NULL!	2	3	#NULL!	#NULL!	#NULL!	1	#NULL!	1	3
0	0	0	3500	#NULL!	#NULL!	2	3	#NULL!	#NULL!	#NULL!	0	#NULL!	1	3
1	0	0	3000	#NULL!	#NULL!	3	3	#NULL!	#NULL!	#NULL!	0	#NULL!	1	3
0	0	0	3000	#NULL!	#NULL!	3	3	#NULL!	#NULL!	#NULL!	0	#NULL!	0	3
0	0	0	2530	#NULL!	#NULL!	2	3	#NULL!	#NULL!	#NULL!	0	#NULL!	0	3
1	0	0	3900	#NULL!	#NULL!	3	3	#NULL!	#NULL!	#NULL!	0	#NULL!	0	3
0	0	0	3000	#NULL!	#NULL!	2	3	#NULL!	#NULL!	#NULL!	0	#NULL!	0	3
0	0	0	2900	#NULL!	#NULL!	2	3	#NULL!	#NULL!	#NULL!	0	#NULL!	0	3
1	0	0	3200	#NULL!	#NULL!	3	3	#NULL!	#NULL!	#NULL!	0	#NULL!	0	3
1	0	0	4800	#NULL!	#NULL!	2	3	#NULL!	#NULL!	#NULL!	0	#NULL!	0	3
1	0	0	3100	#NULL!	#NULL!	3	3	#NULL!	#NULL!	#NULL!	1	#NULL!	0	3
1	0	0	3100	#NULL!	#NULL!	3	3	#NULL!	#NULL!	#NULL!	1	#NULL!	0	3
1	0	0	3100	#NULL!	#NULL!	3	3	#NULL!	#NULL!	#NULL!	0	#NULL!	0	3
1	0	0	2540	#NULL!	#NULL!	3	3	#NULL!	#NULL!	#NULL!	0	#NULL!	0	3
2	0	1	2500	#NULL!	#NULL!	2	3	#NULL!	#NULL!	#NULL!	0	#NULL!	0	3
2	0	0	3300	#NULL!	#NULL!	2	3	#NULL!	#NULL!	#NULL!	0	#NULL!	0	3
1	0	0	2900	#NULL!	#NULL!	3	3	#NULL!	#NULL!	#NULL!	1	#NULL!	0	3
2	0	1	2500	#NULL!	#NULL!	3	3	#NULL!	#NULL!	#NULL!	0	#NULL!	0	3
0	0	0	3400	#NULL!	#NULL!	2	3	#NULL!	#NULL!	#NULL!	0	#NULL!	0	3
2	0	0	3500	#NULL!	#NULL!	3	3	#NULL!	#NULL!	#NULL!	1	#NULL!	0	3
3	0	0	3050	#NULL!	#NULL!	3	3	#NULL!	#NULL!	#NULL!	0	#NULL!	0	3
3	0	0	3050	#NULL!	#NULL!	3	3	#NULL!	#NULL!	#NULL!	0	#NULL!	0	3
0	0	0	2900	#NULL!	#NULL!	2	3	#NULL!	#NULL!	#NULL!	0	#NULL!	0	3
0	0	0	2800	#NULL!	#NULL!	3	3	#NULL!	#NULL!	#NULL!	0	#NULL!	0	3
3	0	0	3500	#NULL!	#NULL!	3	3	#NULL!	#NULL!	#NULL!	0	#NULL!	0	3
1	0	0	4000	#NULL!	#NULL!	2	3	#NULL!	#NULL!	#NULL!	0	#NULL!	0	3
2	0	0	2612	#NULL!	#NULL!	3	3	#NULL!	#NULL!	#NULL!	0	#NULL!	0	3
3	0	1	2360	#NULL!	#NULL!	2	3	#NULL!	#NULL!	#NULL!	1	#NULL!	0	3
1	0	1	2450	#NULL!	#NULL!	3	3	#NULL!	#NULL!	#NULL!	0	#NULL!	0	3
1	0	1	2500	#NULL!	#NULL!	2	3	#NULL!	#NULL!	#NULL!	1	#NULL!	0	3
1	0	0	3500	#NULL!	#NULL!	2	3	#NULL!	#NULL!	#NULL!	1	#NULL!	0	3
0	0	0	3400	#NULL!	#NULL!	1	3	#NULL!	#NULL!	#NULL!	1	#NULL!	0	3
0	0	0	3500	#NULL!	#NULL!	1	3	#NULL!	#NULL!	#NULL!	0	#NULL!	0	3
3	0	#NULL!	#NULL!	#NULL!	#NULL!	2	3	#NULL!	#NULL!	#NULL!	1	#NULL!	0	3
3	0	#NULL!	#NULL!	#NULL!	#NULL!	2	3	#NULL!	#NULL!	#NULL!	1	#NULL!	0	3
0	0	0	3360	50	35	3	4	1	2	0	0	1	0	2
0	0	0	3300	51	34	3	4	1	2	0	0	2	0	1
1	0	0	2600	49	33	3	4	2	2	0	1	2	1	3
0	0	0	3000	50	34	3	4	2	1	0	0	2	#NULL!	2
0	0	1	2420	47	34	3	4	2	1	0	0	2	0	2
0	0	0	3100	51	34	3	4	2	1	0	0	1	0	3
0	0	0	3300	50	36	2	4	3	1	0	0	1	#NULL!	3
0	0	0	3180	51	34	2	4	3	1	0	0	1	1	3
0	0	0	3540	51	34	3	4	3	1	0	0	1	0	3
2	0	0	3500	32	31	3	4	4	1	0	1	1	#NULL!	3
2	0	0	3500	32	31	3	4	4	1	0	1	1	#NULL!	3
0	0	0	4000	52	35	3	4	3	0	0	0	1	1	3
0	0	0	3100	45	33	3	4	3	0	0	0	2	1	3
0	0	0	3130	49	35	3	4	3	0	0	0	1	0	2
0	0	0	3200	52	33	3	4	3	0	0	0	2	0	3
0	0	0	3200	52	32	3	4	3	0	0	0	2	0	3
0	0	0	3300	51	32	2	4	3	0	0	0	1	0	2
0	0	1	2000	44	30	3	4	3	0	0	0	1	0	2
0	0	0	2710	50	33	3	4	3	0	0	0	2	0	3
0	0	0	3500	51	35	3	4	3	0	0	0	1	0	2
0	0	0	3900	53	37	3	4	3	0	0	0	1	0	3
0	0	0	3000	50	34	3	4	3	0	0	0	1	0	2
0	0	0	2950	50	34	3	4	3	0	0	1	1	1	2
0	0	0	2900	49	38	3	4	4	0	0	0	1	#NULL!	3
0	0	0	3000	40	34	3	4	4	0	0	0	1	#NULL!	3
0	0	0	3360	50	34	2	4	4	0	0	0	1	#NULL!	3
0	0	0	4350	54	38	2	4	4	0	0	0	1	#NULL!	3
0	0	#NULL!	#NULL!	#NULL!	#NULL!	2	4	4	0	0	0	1	#NULL!	3
0	0	0	3380	51	34	2	4	4	0	0	0	1	#NULL!	3
0	0	0	3700	50	36	3	4	4	0	0	0	1	#NULL!	3
0	0	0	3410	45	34	3	4	4	0	0	0	1	#NULL!	3
0	0	0	3700	52	34	3	4	4	0	0	0	1	#NULL!	3
0	0	#NULL!	#NULL!	#NULL!	#NULL!	3	4	4	0	0	0	1	#NULL!	3
0	0	0	3420	50	34	3	4	4	0	0	0	1	#NULL!	3
2	0	0	2930	48	33	3	4	4	0	0	1	1	#NULL!	3
0	0	0	3450	50	34.5	2	4	4	0	0	0	1	#NULL!	3
0	0	#NULL!	#NULL!	#NULL!	#NULL!	3	4	4	0	0	0	2	#NULL!	3
0	0	#NULL!	#NULL!	#NULL!	#NULL!	3	4	4	0	0	1	2	#NULL!	3
0	0	0	2800	48	34	3	4	4	0	0	1	2	#NULL!	3
0	0	0	2785	50	32	2	4	4	0	0	0	2	1	3
0	0	0	3400	52	34	3	4	4	0	0	0	1	1	2
0	0	0	3105	49	33	3	4	4	0	0	0	1	0	3
0	0	0	3530	51	34	3	4	4	0	0	1	2	0	3
1	0	0	2695	48	33	3	4	4	0	0	0	2	0	3
0	0	0	3000	52	34	3	4	4	0	0	0	2	0	3
0	0	0	3425	54	36	3	4	4	0	0	0	1	0	3
0	0	0	3420	50	34	3	4	4	0	0	1	1	0	3
1	0	0	2600	#NULL!	#NULL!	3	4	#NULL!	#NULL!	#NULL!	0	#NULL!	1	3
2	0	0	2850	#NULL!	#NULL!	3	4	#NULL!	#NULL!	#NULL!	0	#NULL!	1	3
1	1	0	3000	#NULL!	#NULL!	3	4	#NULL!	#NULL!	#NULL!	1	#NULL!	1	3
1	0	0	2900	#NULL!	#NULL!	3	4	#NULL!	#NULL!	#NULL!	0	#NULL!	1	3
2	2	0	2748	#NULL!	#NULL!	2	4	#NULL!	#NULL!	#NULL!	1	#NULL!	1	3
2	0	1	2500	#NULL!	#NULL!	2	4	#NULL!	#NULL!	#NULL!	0	#NULL!	1	3
0	0	0	3500	#NULL!	#NULL!	2	4	#NULL!	#NULL!	#NULL!	0	#NULL!	0	3
0	0	0	4100	#NULL!	#NULL!	3	4	#NULL!	#NULL!	#NULL!	0	#NULL!	0	3
0	0	0	3900	#NULL!	#NULL!	2	4	#NULL!	#NULL!	#NULL!	0	#NULL!	0	3
0	0	0	4000	#NULL!	#NULL!	3	4	#NULL!	#NULL!	#NULL!	0	#NULL!	0	3
1	0	0	2600	#NULL!	#NULL!	3	4	#NULL!	#NULL!	#NULL!	0	#NULL!	0	3
1	0	0	2740	#NULL!	#NULL!	3	4	#NULL!	#NULL!	#NULL!	0	#NULL!	0	3
0	0	0	3200	#NULL!	#NULL!	3	4	#NULL!	#NULL!	#NULL!	0	#NULL!	0	3
0	0	0	2950	#NULL!	#NULL!	3	4	#NULL!	#NULL!	#NULL!	0	#NULL!	0	3
0	0	0	3100	#NULL!	#NULL!	2	4	#NULL!	#NULL!	#NULL!	0	#NULL!	0	3
0	0	0	2800	#NULL!	#NULL!	3	4	#NULL!	#NULL!	#NULL!	0	#NULL!	0	3
0	0	0	3200	50	35	3	4	3	#NULL!	#NULL!	0	1	0	3
0	0	0	2510	48	35	1	5	2	2	0	0	2	0	2
0	0	0	2920	49	35	2	5	2	2	0	0	#NULL!	0	3
0	0	0	3400	51	35	3	5	2	2	0	0	1	0	2
0	0	0	3200	51	30	3	5	4	2	1	1	1	#NULL!	3
2	0	0	2590	49	32	3	5	3	1	1	1	1	#NULL!	3
0	0	0	2590	49	32	2	5	3	1	1	1	1	#NULL!	3
0	0	0	2530	48	34	2	5	3	1	0	0	2	1	2
0	0	0	3270	50	36	2	5	3	1	0	0	2	0	2
0	0	0	3150	50	33	3	5	4	1	0	0	1	#NULL!	3
0	0	0	3100	51	34	2	5	4	0	0	0	1	1	2
0	0	0	3310	49	34	3	5	4	0	0	0	2	0	2
0	0	0	3600	51	35	3	5	4	0	0	0	1	0	2
0	0	0	3200	51	34	3	5	4	0	0	0	2	0	3
0	0	0	2800	48	34	3	5	4	0	0	0	2	0	2
0	0	0	3440	50	34	3	5	4	0	0	1	1	#NULL!	2
0	0	0	3330	50	34	3	5	4	0	0	0	2	0	3
0	0	0	3250	50	32	3	5	5	0	0	0	1	#NULL!	3
0	0	0	4080	52	34	3	5	5	0	0	0	1	#NULL!	3
0	0	0	3600	50	33	3	5	5	0	0	0	1	#NULL!	3
0	0	0	3800	52	37	3	5	5	0	0	0	1	#NULL!	3
0	0	0	2900	50	33.5	2	5	5	0	0	0	1	#NULL!	3
0	0	0	3850	52	34	3	5	5	0	0	0	2	#NULL!	3
0	0	#NULL!	#NULL!	#NULL!	#NULL!	3	5	5	0	0	0	2	#NULL!	3
0	0	0	3795	52	32	3	5	5	0	0	0	1	1	3
0	0	0	2880	47	33	3	5	5	0	0	0	2	1	3
1	0	0	3550	#NULL!	#NULL!	3	5	#NULL!	#NULL!	#NULL!	1	#NULL!	#NULL!	3
0	0	0	3900	#NULL!	#NULL!	3	5	#NULL!	#NULL!	#NULL!	1	#NULL!	1	3
2	0	0	3100	#NULL!	#NULL!	3	5	#NULL!	#NULL!	#NULL!	1	#NULL!	1	3
1	0	#NULL!	#NULL!	#NULL!	#NULL!	3	5	#NULL!	#NULL!	#NULL!	0	#NULL!	1	3
2	0	0	2850	#NULL!	#NULL!	3	5	#NULL!	#NULL!	#NULL!	0	#NULL!	1	3
1	0	0	3100	#NULL!	#NULL!	3	5	#NULL!	#NULL!	#NULL!	1	#NULL!	1	3
1	0	0	3400	#NULL!	#NULL!	3	5	#NULL!	#NULL!	#NULL!	0	#NULL!	1	3
1	0	0	2700	#NULL!	#NULL!	3	5	#NULL!	#NULL!	#NULL!	0	#NULL!	1	3
3	2	0	2511	#NULL!	#NULL!	3	5	#NULL!	#NULL!	#NULL!	0	#NULL!	0	3
1	0	0	3200	#NULL!	#NULL!	3	5	#NULL!	#NULL!	#NULL!	0	#NULL!	0	3
0	0	0	3600	#NULL!	#NULL!	3	5	#NULL!	#NULL!	#NULL!	0	#NULL!	0	3
0	0	0	3700	#NULL!	#NULL!	2	5	#NULL!	#NULL!	#NULL!	0	#NULL!	0	3
1	0	0	3000	#NULL!	#NULL!	2	5	#NULL!	#NULL!	#NULL!	0	#NULL!	0	3
3	0	1	2300	#NULL!	#NULL!	3	5	#NULL!	#NULL!	#NULL!	0	#NULL!	0	3
1	0	0	2650	#NULL!	#NULL!	3	5	#NULL!	#NULL!	#NULL!	0	#NULL!	0	3
1	0	1	2300	#NULL!	#NULL!	3	5	#NULL!	#NULL!	#NULL!	0	#NULL!	0	3
1	1	0	4000	#NULL!	#NULL!	3	5	#NULL!	#NULL!	#NULL!	1	#NULL!	0	3
0	0	0	3300	#NULL!	#NULL!	3	5	#NULL!	#NULL!	#NULL!	0	#NULL!	0	3
0	0	0	3700	50	34	3	5	#NULL!	#NULL!	#NULL!	0	1	#NULL!	3
0	0	0	2800	47	34	3	6	3	2	0	0	1	1	2
0	0	0	3400	48	35	3	6	3	2	0	0	2	0	2
0	0	0	3700	50	34	3	6	3	2	0	0	2	0	1
0	0	0	3250	50	34	3	6	4	1	0	0	1	0	2
0	0	0	3300	50	33	3	6	5	0	0	0	1	1	3
0	0	0	3600	52	34	3	6	5	0	0	0	1	0	2
0	0	1	2000	44	30	2	6	5	0	0	0	1	0	2
0	0	0	3940	54	37	3	6	5	0	0	0	2	0	2
0	0	0	3165	47	34	3	6	5	0	0	0	1	#NULL!	3
2	0	0	3000	51	32	2	6	6	0	0	0	1	#NULL!	3
0	0	0	4000	58	37	3	6	6	0	0	0	2	#NULL!	3
0	0	0	3085	52	34	3	6	6	0	0	0	2	1	3
0	0	0	3820	53	35	2	6	6	0	0	0	1	1	3
0	0	0	3610	45	36	3	6	6	0	0	0	1	0	3
2	0	0	3300	#NULL!	#NULL!	3	6	#NULL!	#NULL!	#NULL!	1	#NULL!	1	3
1	0	1	2500	#NULL!	#NULL!	3	6	#NULL!	#NULL!	#NULL!	1	#NULL!	1	3
0	0	0	3500	#NULL!	#NULL!	3	6	#NULL!	#NULL!	#NULL!	0	#NULL!	0	3
1	0	0	2900	#NULL!	#NULL!	3	6	#NULL!	#NULL!	#NULL!	0	#NULL!	0	3
0	0	0	3300	#NULL!	#NULL!	3	6	#NULL!	#NULL!	#NULL!	0	#NULL!	0	3
0	0	0	3100	#NULL!	#NULL!	3	6	#NULL!	#NULL!	#NULL!	0	#NULL!	0	3
0	0	#NULL!	#NULL!	#NULL!	#NULL!	3	7	5	1	0	0	1	1	3
0	0	0	4000	54	#NULL!	3	7	5	1	0	0	1	0	2
0	0	0	4390	52	38	3	7	6	0	0	0	1	0	1
0	0	0	3540	49	34	3	7	6	0	0	0	1	0	3
0	0	0	3865	53	33	3	7	7	0	0	0	2	0	3
2	0	0	2700	#NULL!	#NULL!	3	7	#NULL!	#NULL!	#NULL!	0	#NULL!	1	3
1	0	0	2540	#NULL!	#NULL!	3	7	#NULL!	#NULL!	#NULL!	0	#NULL!	1	3
2	0	0	3000	#NULL!	#NULL!	3	7	#NULL!	#NULL!	#NULL!	1	#NULL!	0	3
0	0	0	3200	51	33	3	8	4	2	1	0	1	0	1
0	0	0	3200	31	30	3	8	4	2	1	1	1	#NULL!	3
0	0	0	4390	51	37	3	8	7	0	0	0	1	1	2
0	0	0	2870	48	34	3	8	7	0	0	0	1	0	3
0	0	#NULL!	#NULL!	#NULL!	#NULL!	3	8	8	0	0	0	1	#NULL!	3
1	0	1	2000	45	31	3	8	8	0	0	1	1	#NULL!	3
1	0	0	3500	#NULL!	#NULL!	3	8	#NULL!	#NULL!	#NULL!	0	#NULL!	1	3
0	0	0	4000	#NULL!	#NULL!	3	8	#NULL!	#NULL!	#NULL!	0	#NULL!	0	3
0	0	0	3400	#NULL!	#NULL!	3	8	#NULL!	#NULL!	#NULL!	0	#NULL!	0	3
3	0	0	2900	#NULL!	#NULL!	3	8	#NULL!	#NULL!	#NULL!	0	#NULL!	0	3
0	0	0	3300	51	31.5	3	9	2	6	0	0	2	0	2
0	0	0	3900	53.5	35	3	9	5	3	0	0	1	0	2
0	0	0	3900	53.5	35	3	9	6	3	0	0	1	#NULL!	2
0	0	0	3100	52	33	3	9	8	1	0	0	1	0	2
1	0	0	2800	#NULL!	#NULL!	3	9	#NULL!	#NULL!	#NULL!	0	#NULL!	0	3
0	0	0	3250	50	34	3	10	6	3	0	0	2	0	1
0	0	0	3820	50	34	3	10	10	0	0	0	1	#NULL!	3
0	0	#NULL!	#NULL!	#NULL!	#NULL!	3	10	10	0	0	0	1	#NULL!	3
1	0	0	2700	48	33	3	10	10	0	0	1	1	#NULL!	3
0	0	0	4000	#NULL!	#NULL!	3	10	#NULL!	#NULL!	#NULL!	0	#NULL!	0	3
